# Supplementary material for: Assessment of Tumor Margin and Heterogeneity of Colorectal Cancer Using Imaging Mass Spectrometry and Image Segmentation
Source: Cancers (Basel). 2026 Jan 3;18(1):169. doi: 10.3390/cancers18010169 (PMC12785023; doi:10.3390/cancers18010169)
Supplement: Supplementary file 1 [file cancers-18-00169-s001.zip]

Archive with 1 entries (1 files):
- cancers-4042604-supplementary.pdf
